# Supplementary material for: Rewired type I IFN signaling is linked to age-dependent differences in COVID-19
Source: Cell Rep Med. 2025 Aug 19;6(8):102285. doi: 10.1016/j.xcrm.2025.102285 (PMC12432374; doi:10.1016/j.xcrm.2025.102285)
Supplement: Table S4. Gene sets, used for scRNA-seq cluster annotation and GSEA — (A) Manually curated list of genes for annotation of immune populations. (B) Top 10 unique enriched genes for each marker, resulting from FindAllMarkers Seurat function applied to monocyte population from PBMC dataset. (C) Top 10 unique enriched genes for each marker, resulting from FindAllMarkers Seurat function applied to T cell population from PBMC dataset. (D) Top 10 unique enriched genes for each marker, resulting from FindAllMarkers Seurat function applied to B cell population from PBMC dataset. (E) Top 10 unique enriched genes for each marker, resulting from FindAllMarkers Seurat function applied to T cell population from nasal swab dataset. (F) Gene sets, used for GSEA. [file mmc3.xlsx]

## Sheet: ST4A
Table S4: Gene sets, used for scRNAseq cluster annotation and GSEA, related to Figures 3, 4, 5, S4, S5 and S6. A) Manually curated list of genes for annotation of immune populations.
gene	metalineage
PTPRC	B, DC, Mono, T
CD3E	T
CD3G	T
CD3D	T
CD4	T, DC
CD8A	T
CD8B	T
TRAC	T
TRGC1	T
TRGC2	T
SELL	T
CD58	T
CD248	T
RUNX2	T
HOPX	T
TOX	T
TNFRSF4	T
TNFRSF18	T
CCR5	T
CCR7	T
CD38	B, DC, Mono, T
CD28	T, B
CD27	T, B
PDCD1	T
LAG3	T
TBX21	T
CXCR3	T, Mono
GATA3	T
PTGDR2	T
CCR4	T
RORC	T
IL17A	T
CCR6	T
IL2RA	T
FOXP3	T
CTLA4	T
BCL6	T, B
CXCR5	T, B
ICOS	T
EOMES	T
GZMA	T
GZMB	DC, T
GZMK	T
PRF1	T
KLRC1	T
KLRB1	T
KLRG1	T
KLRF1	T
NKG7	B, DC, Mono
CD19	T, B
MS4A1	T, B
CD79A	B
PXK	B
IGHM	B
IGHD	B
IGHG1	B
IGHG2	B
IGHG3	B
IGHG4	B
IGHA1	B
CR2	B
CD23	B
CD24	B
MME	B
MZB1	B
SDC1	B
CD14	DC, Mono
ITGAX	T, B, DC, Mono
FCGR3A	DC, Mono, T
FCGR3B	DC, Mono, T
CD68	Mono
APOE	Mono
CD69	B, DC, Mono, T
CD74	B, DC, Mono, T
HLA-DRA	B, DC, Mono, T
HLA-DRB1	B, DC, Mono, T
HLA-DPA1	B, DC, Mono, T
FCER1A	DC, Mono
IL3RA	DC, Mono
TLR7	DC, Mono
CLEC4C	DC
MKI67	B, DC, Mono, T
IFNAR1	B, T
IFNAR2	B, T
JAK1	B, T
TYK2	B, T
STAT1	B, T
STAT2	B, T
STAT5A	B, T
IRF9	B, T
SOCS1	B, T
SOCS3	B, T
STAT3	B, T
USP18	B, T
SMAD2	B, T
SMAD3	B, T
S1PR1	B, T
ISG20	B, T
ZC3HAV1	B, T

## Sheet: ST4B
Table S4: Gene sets, used for scRNAseq cluster annotation and GSEA, related to Figures 3, 4, 5, S4, S5 and S6. B) Top 10 unique enriched genes for each marker, resulting from FindAllMarkers Seurat function applied to Monocytes population from PBMC dataset.
p_val	avg_log2FC	pct.1	pct.2	p_val_adj	cluster	gene
0	1.21295	0.921	0.592	0	0	JUN
0	0.696911	1	0.967	0	0	FOS
0	0.653284	0.966	0.757	0	0	EEF2
0	0.646765	0.967	0.824	0	0	NFKBIA
0	0.646703	0.694	0.36	0	0	AC007952.4
0	0.638533	0.892	0.587	0	0	FOSB
0	0.633499	0.709	0.385	0	0	ALDH2
0	0.603542	0.977	0.824	0	0	TKT
0	0.566204	0.999	0.939	0	0	GAPDH
2.45e-214	0.864161	0.266	0.104	6.37e-210	0	IL1R2
0	2.35032	0.506	0.107	0	1	IFI27
0	2.02482	0.896	0.341	0	1	IFI6
0	2.00494	0.873	0.313	0	1	ISG15
0	1.91554	0.782	0.159	0	1	IFI44L
0	1.82901	0.968	0.49	0	1	LY6E
0	1.82331	0.974	0.694	0	1	IFITM3
0	1.81871	0.735	0.229	0	1	IFITM1
0	1.71086	0.806	0.248	0	1	MX1
0	1.41623	0.754	0.385	0	1	APOBEC3A
0	1.41209	0.714	0.246	0	1	EPSTI1
0	1.75965	0.908	0.684	0	2	S100A12
0	1.66262	0.993	0.935	0	2	S100A8
0	1.55643	0.313	0.105	0	2	IL1R2
0	0.859548	0.99	0.952	0	2	S100A9
6.26e-251	1.22411	0.369	0.173	1.63e-246	2	ALOX5AP
1.42e-126	0.854414	0.575	0.511	3.68e-122	2	HMGB2
3.17e-117	1.25588	0.318	0.192	8.25e-113	2	FOLR3
2.51e-115	0.878383	0.576	0.539	6.53e-111	2	GCA
6.65e-104	1.27385	0.327	0.214	1.73e-99	2	RETN
3.93e-22	0.850791	0.334	0.317	1.02e-17	2	SLC25A37
0	1.16234	0.942	0.79	0	3	MT-ND3
0	1.09328	0.944	0.815	0	3	MT-ND4
0	1.09083	0.979	0.878	0	3	MT-CO3
0	1.01662	0.96	0.842	0	3	MT-ND1
0	0.95937	0.956	0.833	0	3	MT-ATP6
0	0.958502	0.987	0.905	0	3	MT-CO2
0	0.95514	0.932	0.808	0	3	MT-ND2
0	0.9505	0.941	0.814	0	3	MT-CYB
0	0.941714	0.993	0.943	0	3	MT-CO1
2.17e-265	0.938456	0.834	0.679	5.65e-261	3	MT-ND5
0	2.19753	0.602	0.088	0	4	RGCC
0	2.01503	0.875	0.529	0	4	MAFB
0	1.78716	0.65	0.265	0	4	CXCL8
0	1.55009	0.404	0.08	0	4	CXCL2
0	1.54306	0.293	0.043	0	4	AREG
0	1.48769	0.681	0.37	0	4	MAP3K8
0	1.48736	0.952	0.69	0	4	S100A12
0	1.47133	0.352	0.024	0	4	PHLDA1
0	1.41983	0.494	0.118	0	4	ASPH
3.75e-153	1.62403	0.339	0.159	9.74e-149	4	THBS1
0	1.51938	0.946	0.509	0	5	HLA-DPB1
0	1.41611	0.996	0.767	0	5	HLA-DRA
0	1.37686	0.644	0.185	0	5	HLA-DQA1
0	1.27613	0.96	0.558	0	5	HLA-DPA1
0	1.22703	0.989	0.775	0	5	HLA-DRB1
0	1.15392	0.871	0.461	0	5	HLA-DQB1
0	1.12739	0.938	0.597	0	5	HLA-DRB5
0	1.07126	0.897	0.415	0	5	HLA-DMA
0	1.03066	1	0.963	0	5	CD74
0	0.795502	0.877	0.494	0	5	CPVL
0	2.86769	0.972	0.164	0	6	FCGR3A
0	2.35976	0.947	0.136	0	6	CDKN1C
0	1.93973	0.799	0.155	0	6	RHOC
0	1.82049	0.961	0.441	0	6	MS4A7
0	1.65037	0.93	0.45	0	6	SMIM25
0	1.52225	0.303	0.028	0	6	C1QA
0	1.4943	0.936	0.55	0	6	PECAM1
0	1.48982	0.847	0.233	0	6	MTSS1
0	1.46576	0.804	0.193	0	6	TCF7L2
0	1.449	0.894	0.454	0	6	WARS
0	3.42781	0.972	0.142	0	7	CDKN1C
0	3.14272	0.996	0.285	0	7	IFITM1
0	2.72709	0.993	0.17	0	7	FCGR3A
0	2.38208	1	0.731	0	7	IFITM3
0	2.26896	0.926	0.108	0	7	HES4
0	2.23588	0.897	0.114	0	7	IFIT1
0	2.21447	0.999	0.553	0	7	LY6E
0	2.19607	0.436	0.025	0	7	CXCL10
0	2.06713	0.996	0.757	0	7	CFD
0	2.06497	0.984	0.384	0	7	ISG15
0	2.89864	1	0.996	0	8	MALAT1
1.86e-305	2.13144	0.981	0.969	4.83e-301	8	NEAT1
8.21e-279	1.77137	0.987	0.947	2.13e-274	8	MT-CO1
4.83e-154	1.94374	0.788	0.722	1.25e-149	8	ZEB2
1.2e-131	2.00888	0.757	0.68	3.11e-127	8	RNF213
2.16e-109	1.67709	0.717	0.599	5.61e-105	8	MT-ND4L
1.5e-84	2.0952	0.558	0.386	3.89e-80	8	PARP14
4.31e-56	1.8614	0.447	0.296	1.12e-51	8	NKTR
3.36e-32	2.37604	0.475	0.406	8.74e-28	8	MTRNR2L12
7.52e-31	1.64248	0.437	0.37	1.95e-26	8	UTRN
0	4.18588	0.913	0.091	0	9	PPBP
0	2.82451	0.728	0.037	0	9	PF4
0	2.59669	0.799	0.028	0	9	TUBB1
0	2.50476	0.828	0.09	0	9	PRKAR2B
0	2.47063	0.689	0.038	0	9	MYL9
0	2.43339	0.725	0.057	0	9	CCL5
0	2.36586	0.77	0.031	0	9	CAVIN2
0	2.3027	0.634	0.013	0	9	GP9
0	2.27528	0.777	0.02	0	9	GNG11
8e-186	2.90733	0.981	0.53	2.08e-181	9	NRGN
0	2.35018	0.62	0.003	0	10	MS4A1
0	2.23154	0.648	0.007	0	10	CD79A
0	1.73411	0.465	0.008	0	10	IGHM
0	1.41688	0.5	0.003	0	10	LINC00926
0	1.27692	0.444	0.012	0	10	BANK1
0	1.15337	0.352	0.004	0	10	BACH2
1.87e-175	1.31304	0.5	0.038	4.86e-171	10	ETS1
7.74e-154	1.35112	0.493	0.042	2.01e-149	10	RALGPS2
1.5e-66	1.17675	0.5	0.091	3.89e-62	10	CD79B
3.73e-55	1.67733	0.62	0.171	9.69e-51	10	LTB

## Sheet: ST4C
Table S4: Gene sets, used for scRNAseq cluster annotation and GSEA, related to Figures 3, 4, 5, S4, S5 and S6. C) Top 10 unique enriched genes for each marker, resulting from FindAllMarkers Seurat function applied to T cell population from PBMC dataset.
p_val	avg_log2FC	pct.1	pct.2	p_val_adj	cluster	gene
0	0.866584	0.89	0.576	0	0	LEF1
0	0.829143	0.75	0.425	0	0	CCR7
0	0.711834	0.735	0.532	0	0	LINC00861
0	0.703842	0.943	0.805	0	0	MT-ND3
0	0.642955	0.943	0.725	0	0	TCF7
0	0.641998	0.561	0.342	0	0	IL6ST
0	0.624164	0.6	0.385	0	0	OXNAD1
0	0.611544	0.529	0.308	0	0	TRABD2A
0	0.603654	0.53	0.331	0	0	MAML2
0	0.576223	0.9	0.765	0	0	MT-ND4
0	0.804682	0.806	0.422	0	1	CCR7
0	0.783353	0.253	0.096	0	1	LINC02446
0	0.718735	0.907	0.578	0	1	LEF1
0	0.696477	0.525	0.223	0	1	ACTN1
0	0.668656	0.963	0.725	0	1	TCF7
0	0.659484	0.475	0.225	0	1	NELL2
0	0.63415	0.719	0.457	0	1	ABLIM1
0	0.614119	0.62	0.345	0	1	LDLRAP1
0	0.5956	0.406	0.163	0	1	AIF1
7.21365e-176	0.594773	0.409	0.264	1.87476e-171	1	CD8B
0	1.09324	0.585	0.215	0	2	SOCS3
0	0.961543	0.808	0.475	0	2	PIM1
0	0.803662	0.854	0.603	0	2	UBALD2
0	0.778502	0.688	0.364	0	2	NFKBIZ
0	0.768896	0.537	0.223	0	2	SESN3
0	0.727111	0.389	0.111	0	2	ADTRP
0	0.677137	0.867	0.708	0	2	EEF1G
0	0.670526	0.739	0.408	0	2	MAL
1.2181e-228	0.735616	0.439	0.256	3.16572e-224	2	GAS5
5.88652e-160	0.682302	0.453	0.299	1.52985e-155	2	PCED1B-AS1
0	2.00677	0.991	0.306	0	3	CCL5
0	1.75006	0.984	0.283	0	3	NKG7
0	1.74019	0.786	0.338	0	3	DUSP2
0	1.65383	0.949	0.284	0	3	CST7
0	1.61728	0.752	0.163	0	3	GZMH
0	1.61305	0.564	0.122	0	3	CCL4
0	1.4707	0.895	0.246	0	3	GZMA
0	1.40169	0.656	0.255	0	3	CD8A
0	1.374	0.711	0.216	0	3	GNLY
0	1.36066	0.689	0.174	0	3	KLRD1
0	1.04369	0.992	0.782	0	4	LTB
0	1.00452	0.839	0.402	0	4	S100A11
0	0.929982	0.992	0.764	0	4	S100A4
0	0.929214	0.916	0.537	0	4	ANXA1
0	0.92628	0.995	0.915	0	4	VIM
0	0.918964	0.936	0.747	0	4	FOS
0	0.908289	0.741	0.352	0	4	PLP2
0	0.872556	0.579	0.255	0	4	GATA3
0	0.871099	0.817	0.399	0	4	ITGB1
0	0.870018	0.63	0.247	0	4	TIMP1
0	2.66337	0.942	0.15	0	5	GZMH
0	2.63208	0.999	0.285	0	5	NKG7
0	2.56086	0.922	0.201	0	5	GNLY
0	2.46965	0.876	0.135	0	5	GZMB
0	2.41757	0.845	0.126	0	5	FGFBP2
0	2.30476	0.922	0.24	0	5	PRF1
0	2.27057	0.983	0.284	0	5	CST7
0	2.22861	0.994	0.309	0	5	CCL5
0	1.97932	0.923	0.34	0	5	EFHD2
0	1.93232	0.937	0.246	0	5	GZMA
0	0.603003	1	0.997	0	6	RPS13
0	0.515598	1	0.999	0	6	RPL11
0	0.515506	1	0.999	0	6	RPS8
0	0.509899	1	0.999	0	6	RPL32
0	0.504596	0.998	0.99	0	6	RPL5
0	0.488223	0.987	0.959	0	6	EEF1B2
0	0.479951	0.997	0.983	0	6	RPL22
6.03752e-259	0.578377	0.697	0.449	1.56909e-254	6	CCR7
2.58505e-225	0.49783	0.826	0.601	6.71829e-221	6	LEF1
4.96737e-188	0.478893	0.831	0.683	1.29097e-183	6	NOSIP
0	0.850109	0.845	0.582	0	7	CD69
0	0.817609	0.692	0.425	0	7	SLC2A3
0	0.805153	0.506	0.227	0	7	SOCS3
0	0.751333	0.962	0.845	0	7	JUNB
0	0.693896	0.914	0.69	0	7	KLF6
6.57124e-307	0.653169	0.489	0.232	1.7078e-302	7	SESN3
3.96158e-285	0.608423	0.386	0.168	1.02957e-280	7	PELI1
1.36171e-254	0.72197	0.917	0.751	3.53894e-250	7	FOS
1.44343e-242	0.60272	0.897	0.741	3.75134e-238	7	NFKBIA
6.24197e-228	0.616152	0.904	0.734	1.62223e-223	7	JUN
0	1.95622	0.809	0.138	0	8	IFI44L
0	1.85015	0.818	0.245	0	8	MX1
0	1.46852	0.821	0.318	0	8	XAF1
0	1.38379	0.718	0.282	0	8	IFI6
0	1.3349	0.802	0.4	0	8	STAT1
0	1.32583	0.69	0.212	0	8	IRF7
0	1.31965	0.673	0.267	0	8	ISG15
0	1.20961	0.371	0.049	0	8	IFIT3
0	1.13579	0.489	0.102	0	8	OAS1
0	1.11405	0.566	0.181	0	8	MX2
0	0.783001	0.938	0.778	0	9	IL7R
1.17143e-276	0.681439	0.967	0.79	3.04443e-272	9	LTB
1.84281e-266	0.77491	0.842	0.569	4.78927e-262	9	AHNAK
5.80889e-162	0.64479	0.649	0.421	1.50967e-157	9	ITGB1
1.86483e-161	0.652	0.556	0.353	4.8465e-157	9	INPP4B
3.82046e-152	0.540491	0.926	0.801	9.92899e-148	9	MT-ND5
3.06596e-149	0.528919	0.93	0.818	7.96812e-145	9	MT-ND3
2.49013e-142	0.524015	0.911	0.795	6.47159e-138	9	MT-ND2
7.00657e-126	0.567767	0.672	0.519	1.82094e-121	9	ARHGAP15
1.90337e-117	0.549535	0.51	0.332	4.94667e-113	9	AQP3
0	2.0763	0.784	0.234	0	10	GNLY
0	1.93357	0.967	0.314	0	10	NKG7
0	1.83391	0.478	0.148	0	10	TYROBP
0	1.82441	0.905	0.339	0	10	CCL5
0	1.75053	0.853	0.316	0	10	CST7
0	1.66901	0.601	0.175	0	10	GZMB
0	1.63416	0.629	0.199	0	10	KLRD1
0	1.62426	0.719	0.274	0	10	PRF1
0	1.60827	0.545	0.166	0	10	FGFBP2
0	1.51865	0.454	0.145	0	10	CCL4
0	2.30823	0.88	0.235	0	11	GNLY
0	2.10117	0.622	0.078	0	11	FCER1G
0	1.99388	0.778	0.14	0	11	TYROBP
0	1.80751	0.68	0.184	0	11	IL2RB
0	1.6935	0.373	0.033	0	11	XCL2
0	1.60199	0.939	0.451	0	11	CTSW
0	1.58122	0.794	0.196	0	11	KLRD1
0	1.57626	0.307	0.019	0	11	XCL1
0	1.41411	0.36	0.039	0	11	KLRC1
0	1.35823	0.474	0.05	0	11	KLRF1
0	2.04135	0.585	0.121	0	12	GZMK
0	1.68016	0.95	0.567	0	12	COTL1
0	1.61197	0.719	0.287	0	12	GZMA
0	1.60113	0.995	0.93	0	12	ACTG1
0	1.54444	0.973	0.759	0	12	CD74
0	1.51456	0.996	0.926	0	12	GAPDH
0	1.32194	0.856	0.451	0	12	MT2A
0	1.30947	1	0.987	0	12	PFN1
4.19558e-250	1.29855	0.63	0.268	1.09039e-245	12	LGALS1
3.68153e-172	1.36661	0.646	0.353	9.56793e-168	12	CCL5
0	2.42638	0.792	0.18	0	13	KLRB1
0	2.40729	0.864	0.117	0	13	GZMK
0	1.72174	0.554	0.066	0	13	CEBPD
0	1.64357	0.401	0.024	0	13	TRAV1-2
0	1.50339	0.58	0.132	0	13	NCR3
0	1.36394	0.289	0.049	0	13	TRGV9
0	1.27712	0.357	0.005	0	13	SLC4A10
0	1.26653	0.68	0.224	0	13	KLRG1
0	1.24677	0.594	0.205	0	13	PHACTR2
3.01623e-263	1.41953	0.75	0.366	7.83888e-259	13	DUSP2
0	2.15091	0.572	0.016	0	14	FOXP3
0	1.62356	0.5	0.077	0	14	LGALS3
0	1.55159	0.988	0.899	0	14	IL32
0	1.53154	0.483	0.049	0	14	IL2RA
0	1.51507	0.409	0.048	0	14	RTKN2
0	1.46949	0.486	0.059	0	14	CTLA4
0	1.30851	0.491	0.074	0	14	IKZF2
0	1.2956	0.578	0.142	0	14	CYTOR
1.17822e-288	1.34087	0.702	0.292	3.06207e-284	14	GBP5
1.92771e-267	1.34268	0.492	0.152	5.00991e-263	14	TTN
0	3.35288	0.919	0.173	0	15	STMN1
0	2.99816	0.953	0.484	0	15	TUBA1B
0	2.57009	0.744	0.005	0	15	TYMS
0	2.48636	0.565	0.035	0	15	HIST1H1B
0	2.47765	0.675	0.013	0	15	MKI67
0	2.43048	0.917	0.404	0	15	HMGB2
0	2.41214	0.922	0.515	0	15	TUBB
0	2.04653	0.92	0.492	0	15	H2AFZ
1.28354e-240	2.65144	0.905	0.621	3.3358e-236	15	HIST1H4C
2.08425e-86	5.0663	0.269	0.102	5.41675e-82	15	S100A8
0	1.86699	0.432	0.065	0	16	ZNF683
0	1.14358	0.33	0.03	0	16	IFNG-AS1
2.456e-299	1.14114	0.285	0.043	6.3829e-295	16	KLRC3
8.31413e-269	1.15162	0.421	0.101	2.16076e-264	16	CXCR3
2.39343e-199	1.47794	0.721	0.368	6.22028e-195	16	DUSP2
3.74314e-182	1.1624	0.426	0.137	9.72806e-178	16	NCR3
9.33487e-159	1.06804	0.957	0.851	2.42604e-154	16	JUNB
9.90798e-148	1.15159	0.532	0.235	2.57498e-143	16	LYAR
6.69152e-123	1.2355	0.371	0.129	1.73906e-118	16	GZMK
5.43237e-105	1.00673	0.83	0.721	1.41182e-100	16	CD7
0	1.91757	0.885	0.264	0	17	MX1
0	1.79663	0.83	0.161	0	17	IFI44L
0	1.70586	0.842	0.279	0	17	ISG15
0	1.66041	0.818	0.295	0	17	IFI6
0	1.52597	0.561	0.057	0	17	IFIT3
0	1.52259	0.675	0.113	0	17	OAS1
0	1.4677	0.863	0.335	0	17	XAF1
0	1.34558	0.988	0.732	0	17	LY6E
0	1.3128	0.675	0.193	0	17	MX2
0	1.2416	0.753	0.252	0	17	EIF2AK2
0	2.41107	0.865	0.297	0	18	IFI6
0	2.24989	0.809	0.185	0	18	GZMB
0	2.20516	0.993	0.332	0	18	NKG7
0	2.11441	0.916	0.284	0	18	PRF1
0	2.0998	0.844	0.203	0	18	GZMH
0	2.03794	0.834	0.281	0	18	ISG15
0	2.00686	0.976	0.33	0	18	CST7
0	1.99997	0.721	0.107	0	18	CX3CR1
0	1.99225	0.861	0.249	0	18	GNLY
0	1.96219	0.855	0.267	0	18	MX1
0	1.47976	0.295	0.018	0	19	MS4A1
4.12213e-140	1.01395	0.255	0.029	1.0713e-135	19	VCAN
7.24357e-133	1.32844	0.275	0.035	1.88253e-128	19	CD79A
2.05565e-127	1.85796	0.422	0.082	5.34243e-123	19	HLA-DRA
6.52519e-112	2.92783	0.442	0.103	1.69583e-107	19	S100A8
3.01436e-108	1.94823	0.402	0.087	7.83401e-104	19	LYZ
2.7647e-100	2.22452	0.38	0.083	7.18517e-96	19	S100A9
2.58499e-91	1.42771	0.374	0.085	6.71813e-87	19	CST3
2.76932e-67	1.89113	0.932	0.764	7.19718e-63	19	CD74
7.2995e-58	1.16843	0.482	0.174	1.89707e-53	19	HLA-DRB1
0	4.20439	1	0.019	0	20	MS4A1
0	3.42058	0.938	0.018	0	20	IGHM
1.57286e-188	4.19513	0.969	0.036	4.08771e-184	20	CD79A
1.28065e-167	3.37787	0.938	0.037	3.32829e-163	20	HLA-DQA1
3.54889e-98	3.16798	0.969	0.07	9.2232e-94	20	RALGPS2
2.43629e-92	4.97345	1	0.083	6.33167e-88	20	HLA-DRA
4.97713e-73	3.18416	0.938	0.09	1.29351e-68	20	HLA-DQB1
6.35333e-49	4.10329	1	0.175	1.65117e-44	20	HLA-DRB1
1.51282e-36	3.41362	1	0.254	3.93168e-32	20	HLA-DPA1
7.74878e-23	4.89255	1	0.765	2.01383e-18	20	CD74

## Sheet: ST4D
Table S4: Gene sets, used for scRNAseq cluster annotation and GSEA, related to Figures 3, 4, 5, S4, S5 and S6. D) Top 10 unique enriched genes for each marker, resulting from FindAllMarkers Seurat function applied to B cell population from PBMC dataset.
p_val	avg_log2FC	pct.1	pct.2	p_val_adj	cluster	gene
0	1.29239	0.717	0.316	0	0	IL4R
0	0.870597	0.737	0.457	0	0	PLPP5
0	0.809999	0.715	0.457	0	0	BACH2
0	0.770067	0.791	0.515	0	0	FCER2
0	0.759379	0.845	0.453	0	0	TCL1A
0	0.690581	0.684	0.496	0	0	FCRL1
0	0.62759	0.381	0.201	0	0	COL19A1
0	0.626216	0.595	0.381	0	0	YBX3
0	0.625276	0.787	0.633	0	0	HVCN1
0	0.608862	0.846	0.719	0	0	LINC00926
0	0.290032	0.997	0.993	0	1	RPS5
1.00081e-305	0.442656	0.765	0.516	2.60101e-301	1	TCL1A
1.08302e-260	0.409585	0.947	0.859	2.81467e-256	1	MT-ND3
9.50661e-216	0.290228	0.997	0.946	2.47067e-211	1	MT-CO2
7.87433e-210	0.422674	0.704	0.564	2.04646e-205	1	FCER2
1.21247e-209	0.309652	0.989	0.919	3.15109e-205	1	MT-CYB
3.49019e-209	0.313433	0.989	0.921	9.07066e-205	1	MT-CO3
4.4741e-130	0.277955	0.936	0.854	1.16277e-125	1	MT-ND4L
4.87765e-119	0.2818	0.89	0.819	1.26765e-114	1	MT-ND4
1.15516e-117	0.280991	0.877	0.811	3.00214e-113	1	MT-ND2
0	1.01627	0.537	0.168	0	2	LINC01857
0	0.810389	0.513	0.203	0	2	GPR183
0	0.742662	0.473	0.17	0	2	TNFRSF13B
0	0.700014	0.397	0.122	0	2	CD27
0	0.693908	0.584	0.289	0	2	MARCKS
0	0.59269	0.359	0.13	0	2	AIM2
0	0.554334	0.316	0.124	0	2	CD1C
0	0.548882	0.857	0.563	0	2	COTL1
0	0.543774	0.597	0.333	0	2	ARHGAP24
0	0.53045	0.591	0.347	0	2	CTSH
0	1.43153	0.536	0.137	0	3	LINC01781
0	0.973065	0.282	0.022	0	3	COCH
0	0.913002	0.459	0.124	0	3	AIM2
0	0.785838	0.254	0.023	0	3	TCF7
0	0.714446	0.485	0.211	0	3	SCIMP
0	0.618135	0.556	0.297	0	3	MARCKS
0	0.585353	0.363	0.13	0	3	CD27
0	0.575579	0.907	0.688	0	3	VIM
9.1036e-303	0.5639	0.319	0.137	2.36594e-298	3	LGALS1
1.43009e-274	0.663907	0.353	0.174	3.71666e-270	3	ITGB1
0	2.5671	0.969	0.463	0	4	IFITM1
0	2.18191	0.803	0.124	0	4	IFI44L
0	1.8617	0.537	0.056	0	4	IFIT3
0	1.83618	0.845	0.294	0	4	XAF1
0	1.83549	0.807	0.28	0	4	MX1
0	1.60782	0.564	0.152	0	4	ISG15
0	1.59243	0.731	0.276	0	4	IRF7
0	1.50032	0.515	0.118	0	4	IFI6
0	1.42892	0.527	0.124	0	4	PLSCR1
0	1.39419	0.561	0.165	0	4	OAS1
0	1.4032	0.963	0.513	0	5	TCL1A
0	1.2	0.445	0.084	0	5	AL139020.1
0	1.11268	0.545	0.221	0	5	PLD4
0	1.09867	0.392	0.159	0	5	IGLL5
0	0.946675	0.307	0.051	0	5	NEIL1
0	0.942028	0.466	0.162	0	5	PPP1R14A
0	0.89952	0.437	0.148	0	5	JUP
0	0.89473	0.269	0.044	0	5	SOX4
0	0.889101	0.452	0.164	0	5	PCDH9
0	0.761867	0.471	0.232	0	5	ITM2C
0	1.63636	0.841	0.426	0	6	CD83
0	1.19291	0.545	0.247	0	6	SNX9
0	1.14477	0.892	0.626	0	6	CD69
0	1.01769	0.522	0.278	0	6	PELI1
0	0.943893	0.34	0.12	0	6	GRASP
0	0.86321	0.999	0.971	0	6	BTG1
0	0.827728	0.928	0.791	0	6	NFKBIA
0	0.821199	0.677	0.412	0	6	YBX3
0	0.81623	0.681	0.492	0	6	RBM38
1.1635e-267	0.919116	0.602	0.426	3.02383e-263	6	HERPUD1
0	2.1408	0.87	0.315	0	7	CRIP1
0	1.44729	0.635	0.109	0	7	CD1C
0	1.24825	0.87	0.389	0	7	AHNAK
0	1.21911	0.622	0.231	0	7	S100A4
0	1.20683	0.971	0.567	0	7	COTL1
0	1.17322	0.71	0.165	0	7	TNFRSF13B
0	1.09631	0.815	0.402	0	7	CIB1
0	1.0079	0.654	0.168	0	7	ACP5
0	0.991121	0.829	0.347	0	7	CD82
0	0.960153	0.79	0.319	0	7	CCDC50
0	1.71352	0.805	0.333	0	8	RHOB
0	1.67383	0.772	0.202	0	8	FGR
0	1.66915	0.789	0.28	0	8	FCRL3
0	1.64568	0.706	0.223	0	8	FCRL5
0	1.63587	0.624	0.092	0	8	MPP6
0	1.60168	0.578	0.22	0	8	HSPB1
0	1.54245	0.933	0.636	0	8	EMP3
0	1.34067	0.739	0.294	0	8	ZEB2
0	1.29172	0.547	0.119	0	8	TNFRSF1B
0	1.28776	0.727	0.331	0	8	CRIP1
0	0.346158	1	0.998	0	9	RPS27A
5.41264e-288	0.329648	0.999	0.997	1.40669e-283	9	RPS13
6.83422e-267	0.367242	0.998	0.997	1.77615e-262	9	RPL8
1.42871e-213	0.347722	0.998	0.993	3.71308e-209	9	RPL5
2.72112e-208	0.328681	0.996	0.993	7.07193e-204	9	RPS5
2.76672e-192	0.347471	0.993	0.992	7.19042e-188	9	RPL22
1.38028e-75	0.381904	0.711	0.538	3.5872e-71	9	TCL1A
6.91588e-52	0.364584	0.657	0.577	1.79737e-47	9	FCER2
1.48126e-16	0.357518	0.546	0.509	3.84966e-12	9	H1FX
2.21846e-14	0.398743	0.339	0.302	5.76554e-10	9	SNHG29
0	2.45671	0.944	0.338	0	10	CRIP1
0	2.02015	0.915	0.298	0	10	S100A10
0	1.92689	0.723	0.177	0	10	ITGB1
0	1.46117	0.893	0.41	0	10	AHNAK
0	1.42526	0.633	0.248	0	10	S100A4
0	1.36093	0.845	0.247	0	10	CPNE5
0	1.32789	0.747	0.174	0	10	ANXA2
0	1.31299	0.976	0.764	0	10	ACTG1
0	1.29899	0.994	0.761	0	10	GAPDH
0	1.23054	0.477	0.035	0	10	COCH
1.26619e-204	0.666275	1	0.925	3.29071e-200	11	MT-CYB
9.36441e-191	0.647573	1	0.928	2.43372e-186	11	MT-CO3
2.05748e-187	0.700177	0.994	0.871	5.34719e-183	11	MT-ATP6
5.60299e-186	0.713708	0.987	0.867	1.45616e-181	11	MT-ND3
9.20043e-168	0.6823	0.979	0.824	2.3911e-163	11	MT-ND4
1.89178e-164	0.641022	0.986	0.861	4.91654e-160	11	MT-ND4L
3.6241e-159	0.670797	0.976	0.81	9.41868e-155	11	MT-ND1
1.96707e-148	0.637747	0.976	0.817	5.11222e-144	11	MT-ND5
1.54701e-145	0.644647	0.967	0.816	4.02053e-141	11	MT-ND2
3.00011e-101	0.655014	0.819	0.589	7.79697e-97	11	MT-ND6
0	7.29228	0.782	0.191	0	12	IGHA1
0	6.95794	0.537	0.14	0	12	IGHG1
0	6.1648	0.969	0.265	0	12	JCHAIN
0	5.57683	0.334	0.053	0	12	IGLC1
0	4.9652	0.388	0.045	0	12	IGHA2
3.79573e-125	4.7019	0.379	0.15	9.86471e-121	12	IGHG3
4.54194e-86	4.56019	0.336	0.153	1.1804e-81	12	IGHG2
1.19144e-85	5.85913	0.586	0.515	3.09644e-81	12	IGKC
7.91684e-85	6.30593	0.435	0.242	2.05751e-80	12	IGLC2
5.97552e-26	4.80504	0.341	0.236	1.55298e-21	12	IGLC3

## Sheet: ST4E
Table S4: Gene sets, used for scRNAseq cluster annotation and GSEA, related to Figures 3, 4, 5, S4, S5 and S6. E) Top 10 unique enriched genes for each marker, resulting from FindAllMarkers Seurat function applied to T cell population from nasal swab dataset.
p_val	avg_log2FC	pct.1	pct.2	p_val_adj	cluster	gene
0	2.43835	0.798	0.432	0	0	GZMB
0	1.64277	0.61	0.315	0	0	PRF1
0	1.59319	0.571	0.181	0	0	IFIT3
0	1.53591	0.938	0.543	0	0	ISG15
0	1.52902	0.86	0.581	0	0	NKG7
0	1.49093	0.544	0.169	0	0	RSAD2
0	1.48142	0.786	0.383	0	0	IFI6
0	1.39875	0.704	0.287	0	0	IFI44L
0	1.39677	0.835	0.464	0	0	ISG20
0	1.31568	0.863	0.548	0	0	LY6E
0	1.00684	0.657	0.43	0	1	ITGA1
0	0.779535	0.978	0.815	0	1	CCL5
0	0.579672	0.95	0.906	0	1	MT-ND5
0	0.571192	0.991	0.972	0	1	MT-ND4
2.85e-287	0.559316	0.878	0.74	7.6e-283	1	CD3G
8e-149	0.697506	0.441	0.296	2.14e-144	1	KLRC1
2.36e-106	0.605288	0.444	0.353	6.3e-102	1	AMICA1
4.17e-90	0.560304	0.513	0.463	1.11e-85	1	PTPN22
2.33e-88	0.642428	0.386	0.306	6.22e-84	1	ANKRD28
1.36e-54	0.621696	0.38	0.325	3.62e-50	1	FOSB
0	1.1428	0.737	0.344	0	2	KLRB1
0	1.04657	0.415	0.083	0	2	CCR6
0	0.965082	0.404	0.16	0	2	TNF
0	0.949074	0.559	0.31	0	2	DUSP1
0	0.91033	0.926	0.65	0	2	JUN
0	0.840451	0.327	0.075	0	2	CCL20
0	0.838449	0.328	0.061	0	2	B3GALT2
0	0.807803	0.898	0.613	0	2	ZFP36L1
0	0.807658	0.72	0.313	0	2	AMICA1
0	0.785047	0.79	0.415	0	2	RORA
0	1.19711	0.839	0.839	0	3	RPS26
0	1.00375	0.874	0.884	0	3	SH3BGRL3
0	0.994868	0.881	0.884	0	3	S100A6
0	0.987077	0.866	0.854	0	3	S100A4
0	0.975151	0.999	0.981	0	3	RPLP1
0	0.968734	0.832	0.869	0	3	ATP5E
1.91e-211	1.09077	0.506	0.426	5.11e-207	3	WFDC2
7.65e-99	1.01243	0.388	0.339	2.04e-94	3	LCN2
1.04e-91	1.07635	0.312	0.243	2.78e-87	3	LYPD2
4.77e-66	1.12804	0.275	0.217	1.27e-61	3	S100P
0	2.02049	0.714	0.101	0	4	TCF7
0	1.63721	0.409	0.084	0	4	XCL1
0	1.55069	0.468	0.026	0	4	LEF1
0	1.38257	0.697	0.282	0	4	LTB
0	1.33704	0.332	0.056	0	4	KLF2
0	1.29748	0.394	0.082	0	4	ID3
0	1.16877	0.887	0.551	0	4	CD7
0	1.16364	0.462	0.128	0	4	FAM65B
0	1.07678	0.261	0.026	0	4	RTKN2
0	1.07512	0.477	0.137	0	4	IKZF2
0	1.47984	0.803	0.276	0	5	KLRC1
0	1.3923	0.529	0.1	0	5	CD160
0	1.20035	0.58	0.264	0	5	CCL3
0	1.19859	0.685	0.187	0	5	KLRC2
0	1.19382	0.888	0.426	0	5	ITGA1
0	1.18568	0.809	0.331	0	5	IFNG
0	1.17446	0.643	0.203	0	5	RP11-291B21.2
0	1.13969	0.871	0.379	0	5	HOPX
0	1.09414	0.451	0.131	0	5	CRTAM
0	1.08983	0.484	0.185	0	5	NR4A2
0	1.98987	0.554	0.129	0	6	CXCL13
0	1.89241	0.827	0.336	0	6	IFNG
0	1.7691	0.749	0.293	0	6	HSPA1A
0	1.64135	0.783	0.277	0	6	GZMH
0	1.4867	0.65	0.264	0	6	CCL3
0	1.48311	0.693	0.231	0	6	HSPA1B
0	1.35527	0.877	0.482	0	6	CCL4
0	1.23783	0.894	0.415	0	6	IFI6
0	1.18862	0.773	0.298	0	6	HLA-DRB1
0	1.18271	0.656	0.208	0	6	RP11-291B21.2
0	3.37605	0.847	0.08	0	7	STMN1
0	3.01152	0.791	0.315	0	7	HIST1H4C
0	2.9572	0.879	0.28	0	7	HMGB2
0	2.85549	0.915	0.36	0	7	TUBA1B
0	2.79328	0.615	0.033	0	7	TOP2A
0	2.48137	0.597	0.04	0	7	NUSAP1
0	2.4636	0.571	0.053	0	7	MKI67
0	2.46217	0.654	0.03	0	7	KIAA0101
0	2.37105	0.622	0.019	0	7	TYMS
0	2.22698	0.814	0.32	0	7	TUBB
0	1.40007	0.36	0.076	0	8	GZMK
0	1.36122	0.623	0.129	0	8	CD27
0	1.22117	0.571	0.118	0	8	GPR183
0	1.15948	0.37	0.06	0	8	CTLA4
0	1.14451	0.511	0.056	0	8	CD28
0	1.12132	0.476	0.102	0	8	ICOS
0	1.09919	0.524	0.156	0	8	MAF
0	1.08997	0.573	0.205	0	8	ITGB1
0	1.04755	0.408	0.06	0	8	SELL
7.1e-200	1.07013	0.594	0.301	1.9e-195	8	LTB
0	1.72977	0.866	0.783	0	9	MTRNR2L12
0	1.5871	0.999	0.953	0	9	MALAT1
2.01e-262	1.57306	0.816	0.671	5.37e-258	9	NEAT1
1.1e-243	1.44837	0.812	0.727	2.94e-239	9	RNF213
9.45e-190	1.39297	0.64	0.496	2.52e-185	9	NKTR
1.56e-134	1.42199	0.411	0.233	4.17e-130	9	MTRNR2L2
5.41e-133	1.34548	0.587	0.474	1.44e-128	9	MACF1
9.27e-110	1.40022	0.387	0.235	2.48e-105	9	ANKRD36C
1.17e-98	1.92614	0.446	0.327	3.11e-94	9	7SK.2
1.12e-87	1.77965	0.384	0.256	2.99e-83	9	XIST
0	2.47338	0.624	0.102	0	10	CST3
0	2.41753	0.479	0.024	0	10	C1QB
0	2.38329	0.793	0.256	0	10	HLA-DRA
0	2.34708	0.488	0.024	0	10	C1QA
0	2.12963	0.992	0.869	0	10	FTL
0	2.04645	0.411	0.016	0	10	C1QC
0	1.84418	0.52	0.068	0	10	TYROBP
0	1.80459	0.491	0.08	0	10	AIF1
0	1.7644	0.256	0.033	0	10	CXCL10
0	1.7421	0.723	0.306	0	10	HLA-DPA1
0	3.96989	0.815	0.126	0	11	SERPINB3
0	3.83391	0.919	0.191	0	11	KRT19
0	3.58101	0.87	0.235	0	11	SLPI
0	3.3505	0.943	0.423	0	11	WFDC2
0	3.31902	0.563	0.013	0	11	S100A2
0	3.0212	0.672	0.24	0	11	LYPD2
0	3.01494	0.375	0.025	0	11	SCGB1A1
0	2.88682	0.8	0.106	0	11	ALDH3A1
0	2.86769	0.815	0.153	0	11	AGR2
9.5e-240	2.9953	0.741	0.335	2.54e-235	11	LCN2
0	2.09428	0.528	0.125	0	12	CAPS
0	1.74069	0.341	0.052	0	12	C20orf85
0	1.61781	0.333	0.05	0	12	C9orf24
0	1.54613	0.301	0.041	0	12	TMEM190
0	1.50572	0.294	0.034	0	12	RSPH1
0	1.49121	0.289	0.038	0	12	TPPP3
0	1.35744	0.273	0.031	0	12	PIFO
3.53e-285	1.73361	0.392	0.076	9.43e-281	12	GSTA1
1.08e-150	1.54857	0.385	0.119	2.88e-146	12	TSPAN1
1.52e-91	1.44744	0.507	0.271	4.07e-87	12	TUBB4B
0	2.46845	1	0.597	0	13	ISG15
0	2.32237	0.992	0.412	0	13	MX1
0	2.29283	0.926	0.306	0	13	TNFSF10
0	2.19993	0.903	0.151	0	13	CD38
0	2.13803	0.999	0.513	0	13	ISG20
0	2.11873	0.936	0.229	0	13	IFIT3
0	2.01715	0.989	0.435	0	13	IFI6
0	2.00521	0.81	0.11	0	13	ICOS
0	1.9999	0.925	0.224	0	13	NT5C3A
8.58e-159	2.70038	0.675	0.298	2.29e-154	13	IFI27
0	5.33257	0.864	0.076	0	14	S100A8
0	4.85354	0.894	0.159	0	14	S100A9
0	4.78969	0.711	0.041	0	14	IL8
0	3.61997	0.695	0.019	0	14	G0S2
0	3.31652	0.794	0.184	0	14	SOD2
0	3.02296	0.706	0.112	0	14	NAMPT
0	2.861	0.567	0.031	0	14	MNDA
0	2.754	0.606	0.086	0	14	BCL2A1
0	2.56167	0.572	0.009	0	14	CSF3R
0	2.51713	0.389	0.011	0	14	IL1B

## Sheet: ST4F
Table S4: Gene sets, used for scRNAseq cluster annotation and GSEA, related to Figures 3, 4, 5, S4, S5 and S6. F) Gene sets, used for GSEA.
Name	ID	Genes
REACTOME_ANTIVIRAL_MECHANISM_BY_IFN_STIMULATED_GENES	M550	NUP160, TPR, EIF2AK2, NDC1, NUP133, NEDD4, EIF4G3, NUP37, SEH1L, OAS1, NUP50, AAAS, NUP188, RAE1, KPNA3, MAPK3, NUP93, DDX58, KPNB1, NUP88, EIF4G2, NUP98, OAS3, OAS2, NUP107, NUP155, KPNA1, EIF4G1, STAT1, NUP43, TRIM25, PLCG1, NUP153, NUP85, IRF3, NUP214, PIN1, NUP210, OASL, RNASEL, EIF4E2, FLNB, NUP42, PPM1B, HERC5, NUP54, NUP58, EIF4A3, RPS27A, UBC, EIF4E, RANBP2, NUP205, UBE2L6, EIF4A2, SEC13,…
